# Supplementary material for: Patient-derived zebrafish xenografts of uveal melanoma reveal ferroptosis as a drug target
Source: Cell Death Discov. 2023 Jun 16;9:183. doi: 10.1038/s41420-023-01446-6 (PMC10272172; doi:10.1038/s41420-023-01446-6)
Supplement: Supplementary file 9 — in vivo ferroptosis induction data [file 41420_2023_1446_MOESM9_ESM.xlsx]

## Sheet: spXmm66
spXmm66
control	ER	RSL3
1.34195	0.372927	0.517377
0.510771	0.255653	0.386893
0.897582	0.0785358	0.116006
0.23018	0.22315	0.00780775
0.115811	0.747953	0.0939795
0.750059	0.595599	6.68121e-05
1.38157	0.0810188	0.647207
0.353892	0.558683	0.577023
0.369167	0.000745039	0.115739
0.0884819	0.201679	1.26872
2.39728	1.4777	0.139316
1.85483	0.298597	0.0666649
1.16163	0.244852	0.299833
0.234622	0.448081	0.0245183
	0.0412994	0.192488
0.977321	0.118208	0.773099
2.78301	0.0750809	0.166467
1.04285	0.366295	0.0830844
0.147093	0.346016	0.429856
2.36189	0.181719
2.17271	0.125526	1.70153
0.681587	0.0815692	0.503876
0.588348	0.154678	1.07097
1.98359		0.460169
0.581935	0.128769	0.377415
1.86384	0.0808679	0.66189
1.24571	0.266557	0.831722
0.57117	0.259915	0.723208
0.204677		1.28161
0.360126	0.127402	0.700705
0.808813	0.195168	1.01847
0.273612	0.10989	0
2.20086	0.0448293	0.697474
0.85288	0.259687	0.696244
0.121522	0.0966093	0.0803388
0.718475	0.293613	0.59713
0.979043		0.499612
0.666036	0	0.314184
0.614727	0.0705942	0.728195
2.51034	0.266709	0.336713

## Sheet: LB049
LB049
control	RSL3-10	Erastin-5
0.663771	0.242184
1.19061	0.366035
	0.173513	0.734761
0.61958	1.83148	0.363486
0.924317	0.30418
0.647587	0.333114	0.208382
1.41819	1.18143	0.677959
2.27087	0.186171	0.21798
0.327827	0.275478	1.02804
0.314103	0.078457	0.84461
1.80523	0.919264	0.323609
1.6684	0.864918	0.948337
0.508295	0.4993	0.452838
0.872477	0.505884	0.553968
1.50189	1.67711	0.685563
0.708006	0.596258
0.288553	0.64309	0.022397
1.2278	1.08443	0.664142
1.10854	0.133496	0.024621
0.90067	1.24681	0.751639
0.77997	1.52948	1.64651
0.907671	0.397057	0.637248
0.641838	1.25664	1.87905
0.733138	0.050264
2.08238	0.193359	1.4277
1.26963	0.329172	0.207593

## Sheet: LB007
LB007
control	RSL-3	erastin-5
0.60347	1.59356	1.25865
0.372952	0.39509	0.659231
0.509421	1.25824	0.346272
	0.817115	0.82767
1.85581	1.07237	0.364289
1.3779	1.36583
1.19745		0.678868
0.885735		0.097988
1.18422		1.063
0.824383	0.774705	0.425394
1.31095		0.188058
0.558046		1.08656
1.25131	0.101489	0.246518
	0.738922
1.38793
0.794679	1.26331
1.17328	1.21241
1.29556
0.416907

## Sheet: LB046
LB046
Control	Erastin 5uM	RSL3 10uM
0.153764	0.535558	0.198389
0.596364	0.0474039	0.00798391
0.789725	0.23763	0.0494535
0.50386	0.0215542	0.202356
0.26819	0.221607
2.38832	0.112553
0.3133	0.30613	0.0933822
2.80479	0.064976	0.000716834
0.10105	0.0463046	0
1.89569	0.0123855	0.056969
0.58936	0.284436	0.135683
1.11318	0.018151	0.213893
	0	0.369826
1.64925	0.0114301
1.33589	0.220337	0.0194173
		0.0206964
1.21413	0.142608	0.0896303
0.437628	0.0231773	0.182916
1.13906	0.0246928
0.706442	0.0116789	0.012043

## Sheet: LB004
UM18004
control	RSL3-10	Erastin-5
0.669762	2.08103	0.802876
0.446455	2.57847	0.942628
0.520054	2.95888	1.44966
0.203395	2.20662
0.806491	1.38651	1.95896
0.336268	0.534249	1.26323
0.502463	0.499981	0.353679
1.95785	2.0932	1.44988
1.33503	0.936471	1.58071
1.94629	1.30464	1.27987
1.17073	0.260932	1.64369
		1.94825
1.39157	0.574324	1.52436
1.73906	1.54876	2.03044
0.821977	2.47547
1.67743	0.909166	0.685984
		1.78417
0.475171
